# Supplementary material for: Phosphoproteomic Analysis of FLCN Inactivation Highlights Differential Kinase Pathways and Regulatory TFEB Phosphoserines
Source: Mol Cell Proteomics. 2022 Jul 19;21(9):100263. doi: 10.1016/j.mcpro.2022.100263 (PMC9421328; doi:10.1016/j.mcpro.2022.100263)
Supplement: Supplementary table 1 [file mmc1.xls]

## Sheet: Blad1
INKA_top 10 differential kinases	differential residues (p≤0.05)	domain (if known)	effect (if known)
pY
MET	Y1003	junxtamembrane, kinase	inhibitory
MET	Y1235	junxtamembrane, kinase	activating
CDK2	NA (substrate-centric evidence)
EPHA2	Y930	sterile alpha motif (SAM)
EGFR	Y1125, Y1138, Y1172		interaction with Grb2
CDK1	NA (substrate-centric evidence)
MAPK10 (JNK3)	Y223	kinase	activating
GSK3A	NA (substrate-centric evidence)
PTK2 (FAK)	Y397, Y407
EPHB1	Y768	kinase	activating
MAPK8 (JNK1)	Y185	kinase	activating
pSTY
MAPK3 (ERK1)	NA (substrate-centric evidence)
RPS6KA3	NA (substrate-centric evidence)
HIPK2	S827
RPS6KA1	S380	PKC
CLK1	NA (substrate-centric evidence)
PAK1	NA (substrate-centric evidence)
MAPK1 (ERK2)	T185	kinase	activating
ROCK2	NA (substrate-centric evidence)
PRKCA	NA (substrate-centric evidence)
CSNK1D	NA (substrate-centric evidence)
