# Supplementary material for: Phosphoproteomic Analysis of FLCN Inactivation Highlights Differential Kinase Pathways and Regulatory TFEB Phosphoserines
Source: Mol Cell Proteomics. 2022 Jul 19;21(9):100263. doi: 10.1016/j.mcpro.2022.100263 (PMC9421328; doi:10.1016/j.mcpro.2022.100263)
Supplement: Files_compliance reviewer [file mmc4.zip]

Archive with 1 entries (1 files):
- mcpro_100263_mmc4.7z
